# Supplementary material for: Management of Children with Acute Asthma Attack: A RAND/UCLA Appropriateness Approach
Source: Int J Environ Res Public Health. 2021 Dec 3;18(23):12775. doi: 10.3390/ijerph182312775 (PMC8657661; doi:10.3390/ijerph182312775)
Supplement: Supplementary file 1 [file ijerph-18-12775-s001.zip]

Archive with 2 entries (2 files):
- Suppl_1_Questionnaire.pdf
- Suppl_2_Graphs_PRE POST v1.pptx
